# Supplementary material for: Regulation of Gene Expression of phiEco32-like Bacteriophage 7-11
Source: Viruses. 2022 Mar 8;14(3):555. doi: 10.3390/v14030555 (PMC8948821; doi:10.3390/v14030555)
Supplement: Supplementary file 1 [file viruses-14-00555-s001.zip]

Archive with 1 entries (1 files):
- viruses-1559845-supplementary.pdf
